# Supplementary material for: Organ-Specific Phenolic Profiling and Integrated Antioxidant Evaluation of Cicer isauricum by LC–ESI–MS/MS and Multi-Assay Approach
Source: Int J Mol Sci. 2026 Jun 29;27(13):5850. doi: 10.3390/ijms27135850 (PMC13362422; doi:10.3390/ijms27135850)
Supplement: Supplementary file 1 [file ijms-27-05850-s001.zip]

Archive with 1 entries (1 files):
- ijms-4339652-supplementary.pdf
